# Supplementary material for: Optimizing Surface Characteristics of Stainless Steel (SUS) for Enhanced Adhesion in Heterojunction Bilayer SUS/Polyamide 66 Composites
Source: Polymers (Basel). 2024 Sep 27;16(19):2737. doi: 10.3390/polym16192737 (PMC11478409; doi:10.3390/polym16192737)
Supplement: Supplementary file 1 [file polymers-16-02737-s001.zip]

Archive with 1 entries (1 files):
- polymers-3188365-supplementary.pdf
